# Supplementary material for: Salvia miltiorrhiza Bunge Regulates the Differentiation of mESCs into Cardiomyocytes via the Wnt/β-Catenin Signaling Pathway
Source: Cells. 2026 Apr 26;15(9):786. doi: 10.3390/cells15090786 (PMC13163000; doi:10.3390/cells15090786)
Supplement: Supplementary file 1 [file cells-15-00786-s001.zip]

Archive with 3 entries (3 files):
- Figure S1 and S2.pdf
- Video S1 .Tan IIA-treated EB of reporter line showing the contracting area(Bright),related to Figure6.mp4
- Video S2 .Tan IIA-treated EB of reporter line showing the contracting area(mCherry),related to Figure6.mp4
